# Supplementary material for: Intravenous Thrombolysis with Urokinase for Acute Ischemic Stroke
Source: Brain Sci. 2024 Sep 28;14(10):989. doi: 10.3390/brainsci14100989 (PMC11505899; doi:10.3390/brainsci14100989)
Supplement: Supplementary file 1 [file brainsci-14-00989-s001.zip]

Archive with 1 entries (1 files):
- brainsci-3206007-supplementary.pdf
